# Supplementary material for: Molecular Epidemiology and Genetic Context of optrA-Carrying Linezolid-Resistant Enterococci from Humans and Animals in South Korea
Source: Antibiotics (Basel). 2025 Jun 3;14(6):571. doi: 10.3390/antibiotics14060571 (PMC12189147; doi:10.3390/antibiotics14060571)
Supplement: Supplementary file 1 [file antibiotics-14-00571-s001.zip]

Archive with 1 entries (1 files):
- antibiotics-3662314-supplementary.pdf
